# Supplementary material for: Current Trends in the Treatment of Cervical Pregnancy: A Narrative Review
Source: Medicina (Kaunas). 2025 Nov 20;61(11):2072. doi: 10.3390/medicina61112072 (PMC12654775; doi:10.3390/medicina61112072)
Supplement: Supplementary file 1 [file medicina-61-02072-s001.zip]

Archive with 1 entries (1 files):
- medicina-3914936-supplementary.pdf
